# Supplementary material for: Underlying mechanisms of oxygen uptake kinetics in chronic post-stroke individuals: A correlational, cross-sectional pilot study
Source: PLoS One. 2020 Nov 9;15(11):e0241872. doi: 10.1371/journal.pone.0241872 (PMC7652273; doi:10.1371/journal.pone.0241872)
Supplement: S2 Database — (XLSX) [file pone.0241872.s002.xlsx]

## Sheet: Database
				Fugl-Meyer Assessment of Motor Recovery after Stroke			StepWatch Activity Monitor	Body composition							Arterial compliance				Endothelial function	Hematological and inflammatory profiles					Sitting					Standing						Test					Recovery						VO2 on-kinetics		VO2 off-kinetics
Identification	Sex	Age	Height (m)	Lower Extremity Fugl Meyer Score	Fugl Meyer Score (motor function)	6-minute walk test (meters)	Number of steps (steps/day)	Weight (kg)	Weight (lbs)	Body mass index (kg/m2)	Skeletal muscle mass (kg)	Skeletal muscle mass index (kg/m2)	Body fat mass (kg)	Body fat mass index (kg/m2)	Carotid-femoral pulse wave velocity (m/s)	Augmentation index (%)	Augmentation index normalized to a heart rate of 75 bpm (%)	Reflection magnitude	Brachial artery flow-mediated dilation (%)	Erythrocyte (million/mm3)	Hemoglobin (g/dL)	Hematocrit (%)	High-sensitivity C-reactive protein (mg/L)	Predicted VO2max (mL/kg/min)	Oxygen uptake (mL/kg/min)	Oxygen uptake magnitude (mL/kg/min)	Predicted VO2max (%)	VCO2 (mL/min)	RER	Oxygen uptake (mL/kg/min)	Oxygen uptake magnitude (mL/kg/min)	Predicted VO2max (%)	Predicted VO2R (%)	VCO2 (mL/min)	RER	Oxygen uptake (mL/kg/min)	Predicted VO2max (%)	Predicted VO2R (%)	VCO2 (mL/min)	RER	Oxygen uptake (mL/kg/min)	Oxygen uptake magnitude (mL/kg/min)	Predicted VO2max (%)	Predicted VO2R (%)	VCO2 (mL/min)	RER	Mean response time (s)	Mean response time corrected for work rate (min2/mL/kg)	Mean response time (s)
01AJC	Female	61	1.58938	31	97	203.2	2615.7	67.7	149.253	26.8	21.5	8.51108	28	11.0842	7.3	47	41	80	4.07609	4.84	14.3	42.9	2.79	23.4549	2.4941	5.31	10.6336	169.618	1.0006	2.4382	5.3659	10.3953	11.6322	176.823	1.0712	7.8041	33.2728	37.2319	520.432	0.9813	2.57	5.2341	10.9572	12.261	209.15	1.1975	64.6603	0.202951	98.2869
02WP	Male	71	1.59052	19	30	270	3737.9	85	187.393	33.6	28.5	11.2659	32.9	13.0052	9.3	30	24	63						28.4111	3.4116	6.8455	12.008	252.07	0.8558	3.1098	7.1473	10.9457	12.4395	250.634	0.932	10.2571	36.1024	41.0292	849.337	0.9582	3.4843	6.7728	12.2639	13.9375	290.804	0.9663	48.2958	0.117585	71.7929
03AMB	Male	54	1.69111	16	76	328.55	7555	75.5	166.449	26.4	30.1	10.525	21.9	7.65775	7.6	24	16	65	12.1581	5.61	14.9	45.1	2.32	37.701	2.8531	7.5726	7.56771	201.781	0.9025	2.8516	7.5741	7.56373	8.183	202.968	0.9194	10.4257	27.6537	29.9178	771.4	0.937	3.1849	7.2408	8.44779	9.13944	253.283	1.0032	39.262	0.0864124	47.79
04EAP	Female	64	1.55991	33	98	338	8568	73	160.937	30	24	9.86301	29.4	12.0822	9.5	19	14	57	9.23567	4.92	13.8	42.1	1.3	20.8009	3.0905	4.2457	14.8575	211.381	0.926	3.0681	4.2681	14.7498	17.3237	227.511	1.0257	7.3362	35.2686	41.423	514.681	0.9483	3.1806	4.1556	15.2907	17.9589	234.984	0.9981	44.4372	0.17444	35.9835
05PPS	Male	55	1.64966	34	99	661.65	6940	71.3	157.19	26.2	27.1	9.9582	23.3	8.56185	7.8	24	16	65	4.58716	5.11	16	46.7	1.11	38.4869	3.541	13.4366	9.20053	252.795	1.0115	3.4676	13.51	9.00981	9.92276	298.294	1.1691	16.9776	44.1126	48.5825	1273.55	1.0572	3.0161	13.9615	7.83669	8.63076	226.375	1.0557	44.4798	0.0551724	54.5068
06ACL	Male	55	1.66919	17	28	273.6	4919	80.8	178.134	29	29.4	10.552	27.9	10.0136		39	35	71	2.95455	4.82	14.6	43.3	1.86	35.827	3.3061	5.3212	9.22795	268.364	1.0121	3.4455	5.1818	9.61704	10.5947	289.151	1.0342	8.6273	24.0804	26.5284	726.26	1.0399	3.2632	5.3641	9.1082	10.0341	272.877	1.03	30.5907	0.0958139	60.6445
07AAO	Male	60	1.64871	21	63	143.2	3536	68.5	151.017	25.2	26.5	9.74891	20.3	7.46803		14	4	69	6.27376	3.99	13.4	39.4	1.4	37.3209	3.1067	3.349	8.32429	208.833	0.9957	7.0526	-0.5969	18.8972	20.6131	436	0.9092	6.4557	17.2978	18.8685	441.262	1.0243	2.5559	3.8998	6.84844	7.47029	168.323	0.9735	30.6177	0.152372	53.8104
08GAJ	Female	56	1.64008	32	98	276.8	3807.7	92.8	204.589	34.5	27.9	10.3723	42.4	15.7629	7.4	40	30	74	2.90698	4.27	13.2	38.6	5.8	18.3772	2.1067	5.396	11.4637	194.967	0.998	2.76	4.7427	15.0186	16.9632	263.6	1.0305	7.5027	40.8261	46.1123	691.397	0.9919	2.152	5.3507	11.7102	13.2264	227.98	1.1416	51.7077	0.15971	78.2388
09SPM	Female	62	1.51078	32	98	353.6	3921.6	70.3	154.985	30.8	19.8	8.67482	33.8	14.8085	8.9	24	25	62	13.3127	4.22	12.6	35.6	4.1	22.3369	3.8971	6.8317	17.4469	234.943	0.8583	4.1861	6.5427	18.7407	22.7014	258.861	0.8867	10.7288	48.0317	58.1828	690.986	0.921	3.9	6.8288	17.4599	21.1499	278.693	1.0223	47.4581	0.115779	70.6713
10LTJ	Female	65	1.6093	31	94	330	2993.9	66.3	146.166	25.6	24.8	9.57587	21.1	8.14721	12.2	22	25	58	2.48307	4.57	13.6	39.5	3.42	22.2869	3.2192	5.3911	14.4444	198.5	0.9369	2.9577	5.6526	13.2711	15.5116	182.308	0.9331	8.6103	38.634	45.1566	546.69	0.6934	3.186	5.4243	14.2954	16.7089	231.58	1.1004	72.424	0.2239	133.325
11OAS	Male	46	1.71988	32	98	488	7016	105.6	232.808	35.7	35.2	11.9	43.3	14.6384	7.9	18	16	54	-3.5545	6.14	16.7	50.5	2.72	32.3934	3.0385	7.9133	9.38001	308.256	0.9582	2.9316	8.0202	9.05	9.98676	329.237	1.0589	10.9518	33.8088	37.3083	1169.72	1.008	2.8443	8.1075	8.7805	9.68937	345.754	1.1479	45.4088	0.0956381	74.3433
12JRS	Male	57	1.65132	15	19	303.4	3656.1	61.9	136.466	22.7	25.3	9.27803	15.6	5.72084	8.2	7	10	45	2.68456	5.11	15.5	44.9	1.96	40.3388	3.84	10.0438	9.51937	206.029	0.8983	3.6886	10.1952	9.14405	10.1061	215.171	0.9429	13.8838	34.418	38.0391	839	0.9756	4.0782	9.8056	10.1099	11.1735	265.291	1.0545	51.11	0.0848119	91.985
13JA	Male	66	1.71949	33	99	498	3071.7	95.5	210.541	32.3	31.9	10.7892	38.1	12.8862		20	21	57	6.55022	5.3	16.3	50.4	0.28	27.4212	3.1211	9.0641	11.3821	291.842	0.9839	3.5658	8.6194	13.0038	14.674	336.184	0.9929	12.1852	44.4371	50.1446	1104.41	0.9544	3.3228	8.8624	12.1176	13.674	310.895	0.9853	54.0703	0.0994221	66.3092
14EAB	Female	62	1.58059	11	11	120	4744.9	71.7	158.071	28.7	21.4	8.56597	31.5	12.6088	7.8	34	30	68	7.2	4.86	13.7	43.2	2.05	21.9449	3.6974	7.2026	16.8485	228.632	0.8595	4.6325	6.2675	21.1097	25.387	299.85	0.8844	10.9	49.6698	59.7341	737.439	0.9393	3.6431	7.2569	16.6011	19.9649	247.948	0.9378	56.6056	0.130984	127.122
15VRS	Female	68	1.47966	19	74	259.5	2318	57.8	127.427	26.4	16.8	7.67336	25.7	11.7384		31	24	75	11.1524	4.52	12.8	39.1	2.46	23.4967	3.5886	8.7822	15.2728	188.914	0.9086	3.9057	8.4651	16.6223	19.6186	212.829	0.9268	12.3708	52.649	62.1394	775.843	1.0819	3.962	8.4088	16.8619	19.9014	241.24	1.0484	40.9453	0.0777051	116.094
16SRB	Male	75	1.63048	28	91	379	1546.6	75.5	166.449	28.4	25.8	9.7049	28.5	10.7205	8.6	29	22	71	1.68634	4.72	14.1	43.9	1.08	29.511	6.2	7.29	21.0091	409.033	0.8833	5.7472	7.7428	19.4748	24.6545	393.167	0.9206	13.49	45.7118	57.8697	995.4	0.9853	5.1264	8.3636	17.3712	21.9914	400.151	1.0477	67.9181	0.155277	65.5196
17MLG	Female	67	1.54013	18	31	213.8	3806	59.3	130.734	25	20.4	8.60034	21.2	8.93761	15.9	20	24	56	7.31707	3.91	11.6	33.6	4.55	23.4668	3.7872	6.1279	16.1386	203.359	0.9069	4.2727	5.6424	18.2075	21.7114	246.75	0.97	9.9151	42.2517	50.3827	560.419	0.9476	4.2574	5.6577	18.1423	21.6336	243.475	0.9621	40.4361	0.109978	76.2604
18ABC	Female	64	1.56964	25	34	154	4079	102	224.872	41.4														12.6813	2.3708	5.788	18.6952	185.125	0.7608	2.86	5.2988	22.5529	27.7387	230.778	0.792	8.1588	64.3372	79.1309	632.268	0.76	2.6178	5.541	20.643	25.3896	213.507	0.8007	59.0056	0.169908	66.879
19FLN	Male	74	1.62035	22	28	180	3314	61.7	136.025	23.5	25.2	9.59806	15.3	5.82739	7.5	25	23	59	1.64948	5.37	15	46.3	0.88	33.7648	3.7	7.2361	10.9582	196.618	0.86	4.0917	6.8444	12.1182	13.6096	208.667	0.8275	10.9361	32.3891	36.3751	540.312	0.797	3.6365	7.2996	10.7701	12.0955	184.058	0.815	43.539	0.100282	71.9376
20FFA	Male	44	1.75127	29	47	320	4183.4	77.9	171.74	25.4	28.2	9.19487	27.6	8.99923	7	4	-3	50	7.07071	6.24	16.7	52.5	0.98	40.929	2.7323	8.9325	6.67571	177.774	0.8209	3.1744	8.4904	7.75587	8.31066	210.744	0.8503	11.6648	28.5001	30.5388	773.102	0.8401	3.0193	8.6455	7.37692	7.90461	209.105	0.8765	45.9802	0.085792	70.6627
21ASO	Male	45	1.63982	28	45	164.6	2477.7	56.2	123.9	20.9	23.1	8.59057	14	5.20641	5.4	2	2	43	4.69136	5.44	16.7	49.2	1.89	46.6147	4.2169	6.1631	9.04628	240.525	0.8537	4.64	5.74	9.95394	10.944	252.517	0.821	10.38	22.2676	24.4824	585.429	0.8417	4.1339	6.2461	8.86823	9.75026	241.339	0.8734	40.0842	0.108398	59.3276
22MGS	Male	57	1.59081	30	76	453.4	2772	70.1	154.544	27.7	26.3	10.3924	22.7	8.9699	8.7	11	-4	51	5.41586	4.99	14.4	40.5	0.86	38.0429	2.8769	11.9533	7.56225	159.692	0.7937	2.9063	11.9239	7.63953	8.26452	171.127	0.8378	14.8302	38.9828	42.172	948.756	0.9132	3.9034	10.9268	10.2605	11.0999	246.431	0.895	54.6353	0.0761788	77.7238
23PLS	Male	69	1.60016	31	94	210	2271	80.4	177.252	31.4	26.8	10.4667	31.3	12.2241	7.1	31	27	63	8.36576	5.3	13.5	40.3	1.97	30.479	3.1477	8.9839	10.3274	211.682	0.81	3.6196	8.512	11.8757	13.2434	247.569	0.8284	12.1316	39.8031	44.3871	803.566	0.7982	3.4109	8.7207	11.191	12.4798	247.87	0.8746	45.4919	0.0843952	76.3538
24JAF	Male	76	1.71154	32	94	340.92	2409	78.8	173.724	26.9	29	9.89975	25.4	8.67081	9	29	22	74	10.4513	4.55	14.5	40.9	3.45	28.197	3.2286	7.222	11.4501	207.321	0.8102	3.6051	6.8455	12.7854	14.4386	231.508	0.8217	10.4506	37.0628	41.8553	708.067	0.8602	3.8073	6.6433	13.5025	15.2485	245.454	0.82	36.6575	0.0845967	68.669
N (sample size)		24	24	24	24	24	24	24	24	24	23	23	23	23	19	23	23	23	22	22	22	22	22	24	24	24	24	24	24	24	24	24	24	24	24	24	24	24	24	24	24	24	24	24	24	24	24	24	24
Mean		61.375	1.62349	25.7917	67.5833	302.634	4010.84	75.2333	165.861	28.5208	25.8696	9.72614	27.0087	10.2496	8.58421	23.6522	19.3043	62.1739	5.84857	4.94545	14.45	43.1136	2.23773	29.7619	3.35717	7.35009	12.06	225.336	0.900225	3.70743	6.99983	13.3126	15.3572	257.177	0.932763	10.7073	37.982	43.6497	758.322	0.927292	3.42735	7.27992	12.3673	14.2714	251.524	0.984479	48.1592	0.118646	75.5932
SD		8.95793	0.0676078	7.05247	31.5497	129.005	1813.23	13.3147	29.3539	4.60953	4.17889	1.00637	7.88456	2.98205	2.23762	11.3442	11.4592	9.85648	4.00474	0.609775	1.41984	4.85321	1.35862	8.46464	0.790813	2.31743	3.87996	53.6383	0.0748702	1.03822	2.74445	4.55774	5.88905	65.8163	0.0960807	2.52496	10.3783	13.5322	215.814	0.0980145	0.663991	2.26217	3.88661	5.1367	49.4137	0.10816	10.6567	0.0433867	23.3716
Min		44	1.47966	11	11	120	1546.6	56.2	123.9	20.9	16.8	7.67336	14	5.20641	5.4	2	-4	43	-3.5545	3.91	11.6	33.6	0.28	12.6813	2.1067	3.349	6.67571	159.692	0.7608	2.4382	-0.5969	7.56373	8.183	171.127	0.792	6.4557	17.2978	18.8685	441.262	0.6934	2.152	3.8998	6.84844	7.47029	168.323	0.8007	30.5907	0.0551724	35.9835
Max		76	1.75127	34	99	661.65	8568	105.6	232.808	41.4	35.2	11.9	43.3	15.7629	15.9	47	41	80	13.3127	6.24	16.7	52.5	5.8	46.6147	6.2	13.4366	21.0091	409.033	1.0121	7.0526	13.51	22.5529	27.7387	436	1.1691	16.9776	64.3372	79.1309	1273.55	1.0819	5.1264	13.9615	20.643	25.3896	400.151	1.1975	72.424	0.2239	133.325
Range		32	0.271605	23	88	541.65	7021.4	49.4	108.908	20.5	18.4	4.22664	29.3	10.5565	10.5	45	45	37	16.8672	2.33	5.1	18.9	5.52	33.9334	4.0933	10.0876	14.3334	249.341	0.2513	4.6144	14.1069	14.9891	19.5557	264.873	0.3771	10.5219	47.0393	60.2624	832.291	0.3885	2.9744	10.0617	13.7945	17.9193	231.827	0.3968	41.8333	0.168727	97.3413
Median		62	1.62541	28.5	76	290.1	3697	72.35	159.504	27.3	26.3	9.74891	27.6	10.0136	7.9	24	22	63	5.84481	4.89	14.35	43.05	1.965	28.961	3.2239	7.2123	11.1701	208.077	0.9004	3.5167	6.84495	12.4518	14.0241	247.159	0.9237	10.5897	37.8484	42.0136	731.849	0.94795	3.36685	7.0348	11.4506	12.8531	244.465	0.9917	45.736	0.10434	71.2321
First quartile		55.75	1.58718	19	33.25	208.3	2732.93	67.35	148.481	25.55	23.55	8.93484	21.55	8.35453	7.45	18.5	15	56.5	2.91887	4.555	13.525	39.7	1.1575	23.1754	2.9981	5.69	9.22109	196.205	0.855275	2.95118	5.57328	9.49879	10.4726	212.307	0.847175	8.62305	33.0519	37.0177	579.176	0.855575	3.0185	5.51182	9.04821	9.96318	227.579	0.890375	40.818	0.0855469	64.3008
Third quartile		67.25	1.65579	32	97.25	344.09	4323.77	80.5	177.472	30.95	28.35	10.4296	31.4	12.4165	8.95	30.5	25	70	8.10359	5.3	15.375	46	2.7725	37.4159	3.69805	8.81977	14.9613	243.411	0.964625	4.1153	8.47142	17.0186	19.8672	291.437	1.0011	12.145	44.1938	50.2041	841.584	0.98695	3.90085	8.46797	15.6183	18.4445	267.187	1.04992	54.2116	0.153098	77.8526
[truncated: 1 more columns]
